# Supplementary material for: Development of a Human B7-H3-Specific Antibody with Activity against Colorectal Cancer Cells through a Synthetic Nanobody Library
Source: Bioengineering (Basel). 2024 Apr 15;11(4):381. doi: 10.3390/bioengineering11040381 (PMC11047927; doi:10.3390/bioengineering11040381)
Supplement: Supplementary file 1 [file bioengineering-11-00381-s001.zip]

Archive with 1 entries (1 files):
- bioengineering-2941329-supplementary.pdf
